# Supplementary material for: Creating Semiconducting Polymer Dots with Enhanced Performance Through a Simple Mixed Antisolvent Approach
Source: Biosensors (Basel). 2026 May 27;16(6):308. doi: 10.3390/bios16060308 (PMC13296412; doi:10.3390/bios16060308)
Supplement: Supplementary file 1 [file biosensors-16-00308-s001.zip]

Archive with 1 entries (1 files):
- biosensors-4279798-supplementary.pdf
